# Supplementary material for: Climatic Zone and Soil Properties Determine the Biodiversity of the Soil Bacterial Communities Associated to Native Plants from Desert Areas of North-Central Algeria
Source: Microorganisms. 2021 Jun 23;9(7):1359. doi: 10.3390/microorganisms9071359 (PMC8303931; doi:10.3390/microorganisms9071359)
Supplement: Supplementary file 1 [file microorganisms-09-01359-s001.zip]

Archive with 1 entries (1 files):
- microorganisms-1239718-supplementary.pdf
